# Supplementary material for: Integrating Metabolomics and Transcriptomics to Analyse and Reveal the Regulatory Mechanisms of Mung Bean Polyphenols on Intestinal Cell Damage Under Different Heat Stress Temperatures
Source: Nutrients. 2024 Dec 29;17(1):88. doi: 10.3390/nu17010088 (PMC11722878; doi:10.3390/nu17010088)
Supplement: Supplementary file 1 [file nutrients-17-00088-s001.zip]

Archive with 1 entries (1 files):
- nutrients-3332331-supplementary.pdf
